# Supplementary material for: Genomic and immune profiling of breast cancer brain metastases
Source: Acta Neuropathol Commun. 2025 May 12;13:99. doi: 10.1186/s40478-025-02001-3 (PMC12070617; doi:10.1186/s40478-025-02001-3)
Supplement: Supplementary file 2 — Supplementary Material 2. Pathways of interest tested. 79 pathways of interest from Hallmark pathways, KEGG, Gene Ontology (GO), and literature were selected a priori and included pathways relevant to oxidative phosphorylation, MAPK interacting serine/threonine Kinase (MNK), cyclin dependent kinase (CDK), DNA damage repair, and immune signaling. Column names include: Pathway type, biologically-relevant pathway group name; Pathway name, unique pathway identifier; Number of genes, number of genes in pathway; Source, source of pathway. [file 40478_2025_2001_MOESM2_ESM.csv]

Pathway.type	Pathway.name	Number.of.genes	Source
DNA repair	GOBP_CELLULAR_RESPONSE_TO_DNA_DAMAGE_STIMULUS	923	MSigDB C5 GO:BP
DNA repair	GOBP_DNA_DAMAGE_INDUCED_PROTEIN_PHOSPHORYLATION	8	MSigDB C5 GO:BP
DNA repair	GOBP_DNA_DAMAGE_RESPONSE_SIGNAL_TRANSDUCTION_BY_P53_CLASS_MEDIATOR	74	MSigDB C5 GO:BP
DNA repair	GOBP_DNA_DAMAGE_RESPONSE_SIGNAL_TRANSDUCTION_BY_P53_CLASS_MEDIATOR_RESULTING_IN_CELL_CYCLE_ARREST	18	MSigDB C5 GO:BP
DNA repair	GOBP_DNA_DAMAGE_RESPONSE_SIGNAL_TRANSDUCTION_RESULTING_IN_TRANSCRIPTION	18	MSigDB C5 GO:BP
DNA repair	GOBP_DNA_DEALKYLATION_INVOLVED_IN_DNA_REPAIR	7	MSigDB C5 GO:BP
DNA repair	GOBP_DNA_LIGATION_INVOLVED_IN_DNA_REPAIR	5	MSigDB C5 GO:BP
DNA repair	GOBP_DNA_REPAIR	575	MSigDB C5 GO:BP
DNA repair	GOBP_DNA_SYNTHESIS_INVOLVED_IN_DNA_REPAIR	37	MSigDB C5 GO:BP
DNA repair	GOBP_INTRINSIC_APOPTOTIC_SIGNALING_PATHWAY_IN_RESPONSE_TO_DNA_DAMAGE	120	MSigDB C5 GO:BP
DNA repair	GOBP_INTRINSIC_APOPTOTIC_SIGNALING_PATHWAY_IN_RESPONSE_TO_DNA_DAMAGE_BY_P53_CLASS_MEDIATOR	52	MSigDB C5 GO:BP
DNA repair	GOBP_MITOCHONDRIAL_DNA_REPAIR	6	MSigDB C5 GO:BP
DNA repair	GOBP_MITOTIC_G2_DNA_DAMAGE_CHECKPOINT_SIGNALING	42	MSigDB C5 GO:BP
DNA repair	GOBP_MITOTIC_INTRA_S_DNA_DAMAGE_CHECKPOINT_SIGNALING	26	MSigDB C5 GO:BP
DNA repair	GOBP_NEGATIVE_REGULATION_OF_DNA_DAMAGE_CHECKPOINT	18	MSigDB C5 GO:BP
DNA repair	GOBP_NEGATIVE_REGULATION_OF_DNA_DAMAGE_RESPONSE_SIGNAL_TRANSDUCTION_BY_P53_CLASS_MEDIATOR	16	MSigDB C5 GO:BP
DNA repair	GOBP_NEGATIVE_REGULATION_OF_DNA_REPAIR	38	MSigDB C5 GO:BP
DNA repair	GOBP_NEGATIVE_REGULATION_OF_INTRINSIC_APOPTOTIC_SIGNALING_PATHWAY_IN_RESPONSE_TO_DNA_DAMAGE	32	MSigDB C5 GO:BP
DNA repair	GOBP_NEGATIVE_REGULATION_OF_RESPONSE_TO_DNA_DAMAGE_STIMULUS	99	MSigDB C5 GO:BP
DNA repair	GOBP_POSITIVE_REGULATION_OF_DNA_DAMAGE_RESPONSE_SIGNAL_TRANSDUCTION_BY_P53_CLASS_MEDIATOR	15	MSigDB C5 GO:BP
DNA repair	GOBP_POSITIVE_REGULATION_OF_DNA_REPAIR	96	MSigDB C5 GO:BP
DNA repair	GOBP_POSITIVE_REGULATION_OF_INTRINSIC_APOPTOTIC_SIGNALING_PATHWAY_IN_RESPONSE_TO_DNA_DAMAGE	7	MSigDB C5 GO:BP
DNA repair	GOBP_POSITIVE_REGULATION_OF_RESPONSE_TO_DNA_DAMAGE_STIMULUS	131	MSigDB C5 GO:BP
DNA repair	GOBP_REGULATION_OF_DNA_DAMAGE_CHECKPOINT	29	MSigDB C5 GO:BP
DNA repair	GOBP_REGULATION_OF_DNA_DAMAGE_RESPONSE_SIGNAL_TRANSDUCTION_BY_P53_CLASS_MEDIATOR	37	MSigDB C5 GO:BP
DNA repair	GOBP_REGULATION_OF_DNA_DAMAGE_RESPONSE_SIGNAL_TRANSDUCTION_BY_P53_CLASS_MEDIATOR_RESULTING_IN_TRANSCRIPTION_OF_P21_CLASS_MEDIATOR	5	MSigDB C5 GO:BP
DNA repair	GOBP_REGULATION_OF_DNA_REPAIR	156	MSigDB C5 GO:BP
DNA repair	GOBP_REGULATION_OF_INTRINSIC_APOPTOTIC_SIGNALING_PATHWAY_IN_RESPONSE_TO_DNA_DAMAGE	40	MSigDB C5 GO:BP
DNA repair	GOBP_REGULATION_OF_INTRINSIC_APOPTOTIC_SIGNALING_PATHWAY_IN_RESPONSE_TO_DNA_DAMAGE_BY_P53_CLASS_MEDIATOR	19	MSigDB C5 GO:BP
DNA repair	GOBP_REGULATION_OF_RESPONSE_TO_DNA_DAMAGE_STIMULUS	273	MSigDB C5 GO:BP
DNA repair	GOBP_SIGNAL_TRANSDUCTION_IN_RESPONSE_TO_DNA_DAMAGE	205	MSigDB C5 GO:BP
DNA repair	GOBP_TELOMERE_MAINTENANCE_IN_RESPONSE_TO_DNA_DAMAGE	13	MSigDB C5 GO:BP
DNA repair	HALLMARK_DNA_REPAIR	170	MSigDB C5 GO:BP
STING	ISHIKAWA_STING_SIGNALING	13	MSigDB C2
STING	REACTOME_STING_MEDIATED_INDUCTION_OF_HOST_IMMUNE_RESPONSES	17	MSigDB C2
STING	WP_STING_PATHWAY_IN_KAWASAKILIKE_DISEASE_AND_COVID19	24	MSigDB C2
ABL	REACTOME_ROLE_OF_ABL_IN_ROBO_SLIT_SIGNALING	8	MSigDB C2
ABL	CUSTOM_WANG2016SCISIG_ABL	8	PMID: 26838548
Ox phos	HALLMARK_OXIDATIVE_PHOSPHORYLATION	220	MSigDB H
Ox phos	GOBP_NEGATIVE_REGULATION_OF_OXIDATIVE_PHOSPHORYLATION	16	MSigDB C5
Ox phos	GOBP_OXIDATIVE_PHOSPHORYLATION	164	MSigDB C5
Ox phos	GOBP_REGULATION_OF_OXIDATIVE_PHOSPHORYLATION	31	MSigDB C5
Ox phos	GOMF_OXIDATIVE_PHOSPHORYLATION_UNCOUPLER_ACTIVITY	5	MSigDB C5
Ox phos	KEGG_OXIDATIVE_PHOSPHORYLATION	158	MSigDB C2
Ox phos	WP_OXIDATIVE_PHOSPHORYLATION	77	MSigDB C2
PI3K/AKT	HALLMARK_PI3K_AKT_MTOR_SIGNALING	118	MSigDB C2
PI3K/AKT	KEGG_INOSITOL_PHOSPHATE_METABOLISM	57	MSigDB C2
PI3K/AKT	KEGG_MTOR_SIGNALING_PATHWAY	54	MSigDB C2
PI3K/AKT	KEGG_PHOSPHATIDYLINOSITOL_SIGNALING_SYSTEM	81	MSigDB C2
PI3K/AKT	REACTOME_INOSITOL_PHOSPHATE_METABOLISM	52	MSigDB C2
PI3K/AKT	WP_PI3KAKTMTOR_SIGNALING_PATHWAY_AND_THERAPEUTIC_OPPORTUNITIES	32	MSigDB C2
CDK	KEGG_CELL_CYCLE	130	MSigDB C2
CDK	GOBP_NEGATIVE_REGULATION_OF_CYCLIN_DEPENDENT_PROTEIN_SERINE_THREONINE_KINASE_ACTIVITY	36	MSigDB C5
CDK	GOBP_POSITIVE_REGULATION_OF_CYCLIN_DEPENDENT_PROTEIN_KINASE_ACTIVITY	35	MSigDB C5
CDK	GOBP_REGULATION_OF_CYCLIN_DEPENDENT_PROTEIN_KINASE_ACTIVITY	106	MSigDB C5
CDK	GOCC_CYCLIN_DEPENDENT_PROTEIN_KINASE_HOLOENZYME_COMPLEX	50	MSigDB C5
CDK	GOCC_NUCLEAR_CYCLIN_DEPENDENT_PROTEIN_KINASE_HOLOENZYME_COMPLEX	11	MSigDB C5
CDK	GOMF_CYCLIN_DEPENDENT_PROTEIN_KINASE_ACTIVITY	30	MSigDB C5
CDK	GOMF_CYCLIN_DEPENDENT_PROTEIN_SERINE_THREONINE_KINASE_ACTIVATOR_ACTIVITY	13	MSigDB C5
CDK	GOMF_CYCLIN_DEPENDENT_PROTEIN_SERINE_THREONINE_KINASE_INHIBITOR_ACTIVITY	13	MSigDB C5
CDK	GOMF_CYCLIN_DEPENDENT_PROTEIN_SERINE_THREONINE_KINASE_REGULATOR_ACTIVITY	51	MSigDB C5
MNK	FURIC_EIF4E_KNOCK_IN_MEFS_POLYSOMES_LESS_TRANSLATED	33	> 34 genes that are less efficiently translated in eIF4E knock-in MEFs compared to WT, mouse genes manually curated to human. PMID:20679199
MNK	ENRICHR_MKNK1_TOP_100_ARCHS4_ASSOCIATED_GENES	96	> 100 genes most associated with MKNK1 gene expression from RNA-Seq data processed by ARCHS4 .
MNK	ENRICHR_MKNK1_TOP_100_ENRICHR_QUERIES_CO-OCCURRING_GENES	87	> 100 genes most associated with MKNK1 based on Enrichr queries.
MNK	ENRICHR_MKNK1_TOP_100_TAGGER_LITERATURE_GENES	96	> 100 genes most associated with MKNK1 using Tagger text mining.
MNK	ENRICHR_MKNK2_TOP_100_ARCHS4_ASSOCIATED_GENES	94	> 100 genes most associated with MKNK2 gene expression from RNA-Seq data processed by ARCHS4 .
MNK	ENRICHR_MKNK2_TOP_100_ENRICHR_QUERIES_CO-OCCURRING_GENES	98	> 100 genes most associated with MKNK2 based on Enrichr queries.
MNK	ENRICHR_MKNK2_TOP_100_TAGGER_LITERATURE_GENES	98	> 100 genes most associated with MKNK2 using Tagger text mining.
MNK	LANDON_HLY-1_EIF4E1_TRANSLATOME	308	> 495 genes that are differentially translated (1.5-fold Z-ratio) in HLY-1 DLBCL cell line overexpressing eIF4E1 after correcting for changes in transcriptome. PMID:25403230
MNK	LANDON_HLY-1_EIF4E3_TRANSLATOME	238	> 343 genes that are differentially translated (1.5-fold Z-ratio) in HLY-1 DLBCL cell line overexpressing eIF4E3 after correcting for changes in transcriptome. PMID:25403230
MNK	LANDON_HLY-1_EIF4E1_MOTIFS	88	> 92 genes driven by eIF4E1 where their motifs are enriched in 5_-untranslated region (UTR) of eIF4E1 translatome. PMID:25403230
MNK	LANDON_HLY-1_EIF4E3_MOTIFS	175	> 191 genes driven by eIF4E3 where their motifs are enriched in 5_-untranslated region (UTR) of eIF4E3 translatome. PMID:25403230
MNK	NAH_LN229_ETC501_VS_DMSO_UP	93	> 338 genes upregulated in LN229 cells treated with ETC501 compared to DMSO control with >1.5 Fold and adjusted p-value<0.05.
MNK	NAH_LN229_ETC501_VS_DMSO_DN	17	> 88 genes downregulated in LN229 cells treated with ETC501 compared to DMSO control with <0.67 Fold and adjusted p-value<0.05.
MNK	NAH_T98G_ETC501_VS_DMSO_UP	158	> 472 genes upregulated in T98G cells treated with ETC501 compared to DMSO control with >1.5 Fold and adjusted p-value<0.05.
MNK	NAH_T98G_ETC501_VS_DMSO_DN	39	> 137 genes downregulated in T98G cells treated with ETC501 compared to DMSO control with <0.67 Fold and adjusted p-value<0.05.
Immune signaling	KEGG_B_CELL_RECEPTOR_SIGNALING_PATHWAY	83	MSigDB C2
Immune signaling	KEGG_NATURAL_KILLER_CELL_MEDIATED_CYTOTOXICITY	465	MSigDB C2
Immune signaling	KEGG_T_CELL_RECEPTOR_SIGNALING_PATHWAY	122	MSigDB C2
