# Supplementary material for: Genomic and immune profiling of breast cancer brain metastases
Source: Acta Neuropathol Commun. 2025 May 12;13:99. doi: 10.1186/s40478-025-02001-3 (PMC12070617; doi:10.1186/s40478-025-02001-3)
Supplement: Supplementary file 4 — Supplementary Material 4. Variant summary of somatic and CNV alterations in clinically relevant and top 50 genes. Annotated details on the somatic and CNV alterations found in patients by variant. For each tab in the workbook, column names include: BrM.PAM50, PAM50 inferred subtype (only shown in “All” tab which includes all samples across subtypes); Hugo_Symbol, HUGO gene symbol; Chromosome, chromosome in which variant is located; Start_Position, variant start position; End_Position, variant end position; Ref_Alt, reference and alternate alleles separated by “/”; Variant_Classification, VEP variant classification; nSamples, number of samples with variant; nPatients, number of patients with variant. [file 40478_2025_2001_MOESM4_ESM.xlsx]

## Sheet: All
BrM.PAM50

## Sheet: LumA
Hugo_Symbol

## Sheet: LumB
Hugo_Symbol

## Sheet: Basal
Hugo_Symbol

## Sheet: HER2-enriched
Hugo_Symbol

## Sheet: Normal
Hugo_Symbol
