# Supplementary material for: Genomic and immune profiling of breast cancer brain metastases
Source: Acta Neuropathol Commun. 2025 May 12;13:99. doi: 10.1186/s40478-025-02001-3 (PMC12070617; doi:10.1186/s40478-025-02001-3)
Supplement: Supplementary file 5 — Supplementary Material 5. Differentially expressed genes in matched ECT-BrM specimens. Differentially expressed genes (DEGs) in matched FFPE ECT vs FFPE BrM (n = 8 patients), where log2 fold changes greater than 1 represent higher expression in BrM. DEGs are defined by having an adjusted p-value less than 0.05 and the table includes the top 50 up-regulated and top 50 down-regulated DEGs, sorted by unadjusted p-value. Column names include: Gene symbol, HUGO gene symbol; Base mean, mean of the normalized counts divided by size factors over all samples; Log2 Fold Change, log2 fold change in gene expression; Log2 Fold Change SE, standard error of the log2 fold change; Wald test statistic; P, unadjusted Wald test p value; Adjusted P, FDR adjusted p value; Direction, indicates if the gene is up- or down-regulated with respect to the BrM group. [file 40478_2025_2001_MOESM5_ESM.csv]

Gene symbol	Base mean	Log2 Fold Change	Log2 Fold Change SE	Wald test statistic	P	Adjusted P	Direction
LAMC3	177	7.52	1.16	6.5	7.83e-11	2.89e-07	Up-regulated in BrM
HSPA1A	808	2.87	0.463	6.21	5.42e-10	1.43e-06	Up-regulated in BrM
ZIC1	98.5	6.33	1.06	5.96	2.49e-09	4.18e-06	Up-regulated in BrM
HSPA1B	860	2.45	0.422	5.82	6.00e-09	7.38e-06	Up-regulated in BrM
APC2	68.1	6.88	1.2	5.76	8.48e-09	9.78e-06	Up-regulated in BrM
C7	143	5.93	1.12	5.28	1.32e-07	0.000106	Up-regulated in BrM
MYRF	52.4	5.21	1.02	5.13	2.94e-07	0.000194	Up-regulated in BrM
AREG	53.9	7.3	1.42	5.12	2.99e-07	0.000194	Up-regulated in BrM
CLDN3	116	4.97	1.01	4.93	8.16e-07	0.000411	Up-regulated in BrM
APOD	382	4.29	0.874	4.9	9.52e-07	0.000426	Up-regulated in BrM
SLC38A11	108	4.55	0.931	4.89	1.00e-06	0.000429	Up-regulated in BrM
POLR2L	58.5	5.93	1.24	4.77	1.83e-06	0.000720	Up-regulated in BrM
DNAJB1	1290	2.04	0.433	4.71	2.43e-06	0.000862	Up-regulated in BrM
H2AZ1	308	2.93	0.626	4.68	2.80e-06	0.000940	Up-regulated in BrM
MIR9-1HG	80.5	5.63	1.21	4.63	3.57e-06	0.001100	Up-regulated in BrM
CKS2	80	3.55	0.765	4.63	3.58e-06	0.001100	Up-regulated in BrM
CALML3-AS1	58.2	7.06	1.54	4.59	4.50e-06	0.001340	Up-regulated in BrM
RP11-304L19.11	24.8	7.14	1.57	4.54	5.59e-06	0.001540	Up-regulated in BrM
RNF180	64.4	5.37	1.18	4.54	5.69e-06	0.001540	Up-regulated in BrM
SF3B6	88.8	4.27	0.946	4.51	6.41e-06	0.001690	Up-regulated in BrM
DUSP1	676	2	0.444	4.49	7.09e-06	0.001820	Up-regulated in BrM
SILC1	42.9	5.11	1.14	4.49	7.25e-06	0.001830	Up-regulated in BrM
MORN2	21.5	7.2	1.61	4.47	7.74e-06	0.001910	Up-regulated in BrM
FANCD2	406	1.37	0.309	4.43	9.48e-06	0.002160	Up-regulated in BrM
CXCL17	88.8	4.59	1.05	4.37	1.26e-05	0.002650	Up-regulated in BrM
ATP1A2	97.4	4.62	1.06	4.35	1.34e-05	0.002770	Up-regulated in BrM
TFF3	70.2	4.69	1.08	4.33	1.50e-05	0.003060	Up-regulated in BrM
NTRK3	233	3.95	0.915	4.32	1.59e-05	0.003150	Up-regulated in BrM
CDC20	107	3.73	0.866	4.31	1.66e-05	0.003230	Up-regulated in BrM
ABCA13	421	4.29	1	4.28	1.84e-05	0.003480	Up-regulated in BrM
TM9SF2	702	1.32	0.311	4.24	2.21e-05	0.003890	Up-regulated in BrM
U3	62.2	4.06	0.957	4.24	2.22e-05	0.003890	Up-regulated in BrM
NOMO1	216	1.53	0.363	4.23	2.38e-05	0.004110	Up-regulated in BrM
GPM6B	210	3.89	0.923	4.22	2.46e-05	0.004210	Up-regulated in BrM
ESCO2	41.1	3.63	0.862	4.21	2.51e-05	0.004250	Up-regulated in BrM
MT-TS1	229	4.49	1.07	4.21	2.56e-05	0.004300	Up-regulated in BrM
MTATP6P1	1040	1.89	0.453	4.18	2.97e-05	0.004840	Up-regulated in BrM
LRP1B	328	4.44	1.07	4.17	3.07e-05	0.004920	Up-regulated in BrM
GAPDH	4720	1.51	0.362	4.16	3.14e-05	0.004940	Up-regulated in BrM
UBB	388	1.6	0.385	4.16	3.19e-05	0.004940	Up-regulated in BrM
H4C2	65	4.41	1.07	4.13	3.59e-05	0.005340	Up-regulated in BrM
RP11-809N8.5	51.1	4.35	1.05	4.13	3.67e-05	0.005420	Up-regulated in BrM
ACAT2	81.5	3.61	0.874	4.12	3.73e-05	0.005460	Up-regulated in BrM
ERVMER34-1	28.5	6.59	1.6	4.11	3.95e-05	0.005670	Up-regulated in BrM
LRRC42	51.4	4.56	1.13	4.05	5.22e-05	0.006770	Up-regulated in BrM
TTYH1	285	3.94	0.973	4.04	5.25e-05	0.006770	Up-regulated in BrM
TREM1	65.7	4.39	1.09	4.04	5.39e-05	0.006860	Up-regulated in BrM
LINC01569	82.6	4.26	1.06	4.03	5.50e-05	0.006900	Up-regulated in BrM
MT-ND4L	2120	1.85	0.459	4.03	5.59e-05	0.006970	Up-regulated in BrM
CRYAB	96.8	4.42	1.1	4.02	5.84e-05	0.007130	Up-regulated in BrM
LRRC15	233	-6.16	0.575	-10.7	< 2e-16	< 2e-16	Down-regulated in BrM
ABI3BP	220	-4.98	0.59	-8.45	< 2e-16	2.80e-13	Down-regulated in BrM
PSTPIP1	140	-3.3	0.445	-7.43	1.12e-13	6.89e-10	Down-regulated in BrM
CILP	119	-5.22	0.752	-6.94	4.06e-12	1.87e-08	Down-regulated in BrM
MMP2	568	-3.13	0.494	-6.34	2.35e-10	7.23e-07	Down-regulated in BrM
RUNX1T1	186	-3.07	0.499	-6.15	7.77e-10	1.79e-06	Down-regulated in BrM
JAK3	348	-2.72	0.445	-6.11	1.02e-09	2.09e-06	Down-regulated in BrM
ANGPTL2	168	-4.26	0.704	-6.05	1.44e-09	2.66e-06	Down-regulated in BrM
LINC00861	126	-3.32	0.565	-5.87	4.46e-09	6.85e-06	Down-regulated in BrM
GVINP1	205	-2.82	0.483	-5.84	5.19e-09	7.36e-06	Down-regulated in BrM
TBC1D10C	127	-3.53	0.607	-5.82	5.86e-09	7.38e-06	Down-regulated in BrM
PLXNC1	314	-2.71	0.485	-5.58	2.40e-08	2.60e-05	Down-regulated in BrM
ADAMTS5	176	-2.37	0.428	-5.52	3.30e-08	3.38e-05	Down-regulated in BrM
MAF	432	-2.51	0.46	-5.45	5.05e-08	4.70e-05	Down-regulated in BrM
CCDC80	1110	-3.02	0.555	-5.45	5.09e-08	4.70e-05	Down-regulated in BrM
MIAT	381	-2.96	0.545	-5.44	5.48e-08	4.81e-05	Down-regulated in BrM
CXCL14	566	-5.29	0.987	-5.36	8.42e-08	7.06e-05	Down-regulated in BrM
TMEM119	136	-3.94	0.752	-5.24	1.63e-07	0.000125	Down-regulated in BrM
BNC2	171	-2.98	0.578	-5.16	2.52e-07	0.000179	Down-regulated in BrM
IGF1	175	-2.82	0.547	-5.16	2.52e-07	0.000179	Down-regulated in BrM
APOL3	257	-2.53	0.494	-5.12	3.06e-07	0.000194	Down-regulated in BrM
ITGAL	207	-2.41	0.476	-5.05	4.41e-07	0.000271	Down-regulated in BrM
LSP1	316	-3.01	0.6	-5.02	5.16e-07	0.000306	Down-regulated in BrM
MXRA5	1220	-2.13	0.424	-5.01	5.31e-07	0.000306	Down-regulated in BrM
BCL11B	215	-2.73	0.547	-4.99	5.95e-07	0.000327	Down-regulated in BrM
MEG8	205	-2.43	0.486	-4.99	6.02e-07	0.000327	Down-regulated in BrM
HLA-DQA1	315	-2.48	0.503	-4.94	7.72e-07	0.000407	Down-regulated in BrM
TRAF1	257	-1.89	0.383	-4.93	8.29e-07	0.000411	Down-regulated in BrM
SERPINF1	205	-3.05	0.62	-4.92	8.55e-07	0.000411	Down-regulated in BrM
CYBB	603	-2.53	0.515	-4.92	8.69e-07	0.000411	Down-regulated in BrM
IL16	199	-2.57	0.525	-4.9	9.56e-07	0.000426	Down-regulated in BrM
DNM1	573	-2.17	0.444	-4.9	9.70e-07	0.000426	Down-regulated in BrM
ERAP2	291	-2.21	0.455	-4.86	1.19e-06	0.000499	Down-regulated in BrM
NLRC3	141	-2.39	0.495	-4.84	1.33e-06	0.000544	Down-regulated in BrM
FGF7	70.2	-3.69	0.765	-4.82	1.47e-06	0.000589	Down-regulated in BrM
HSPA7	126	-2.36	0.498	-4.74	2.11e-06	0.000802	Down-regulated in BrM
COL6A2	1550	-2.03	0.427	-4.74	2.13e-06	0.000802	Down-regulated in BrM
TMEM176B	118	-2.84	0.601	-4.73	2.29e-06	0.000830	Down-regulated in BrM
GBP1	312	-2.27	0.48	-4.73	2.30e-06	0.000830	Down-regulated in BrM
IGSF6	71.7	-2.44	0.518	-4.7	2.56e-06	0.000889	Down-regulated in BrM
CCN5	144	-9.67	2.06	-4.69	2.76e-06	0.000940	Down-regulated in BrM
ADCY7	475	-1.73	0.369	-4.67	2.96e-06	0.000974	Down-regulated in BrM
COL15A1	315	-3.31	0.71	-4.66	3.10e-06	0.001000	Down-regulated in BrM
ST3GAL5	309	-1.9	0.408	-4.66	3.16e-06	0.001010	Down-regulated in BrM
IRF4	219	-4.52	0.982	-4.61	4.09e-06	0.001240	Down-regulated in BrM
CIITA	1370	-2.16	0.473	-4.58	4.69e-06	0.001360	Down-regulated in BrM
APOBEC3G	144	-2.72	0.594	-4.58	4.71e-06	0.001360	Down-regulated in BrM
DOCK2	272	-2.69	0.59	-4.56	5.12e-06	0.001450	Down-regulated in BrM
GAS1	108	-3.93	0.864	-4.55	5.48e-06	0.001530	Down-regulated in BrM
LINC01684	41.7	-4.78	1.06	-4.53	6.02e-06	0.001610	Down-regulated in BrM
