# Supplementary material for: Genomic and immune profiling of breast cancer brain metastases
Source: Acta Neuropathol Commun. 2025 May 12;13:99. doi: 10.1186/s40478-025-02001-3 (PMC12070617; doi:10.1186/s40478-025-02001-3)
Supplement: Supplementary file 6 — Supplementary Material 6. Gene set enrichment analysis results based on HALLMARK pathways in matched ECT-BrM specimens. Results of gene set enrichment analysis (GSEA) based on HALLMARK pathways in matched FFPE ECT vs FFPE BrM (n = 8 patients), ranked by unadjusted p value. Column names include: Pathway, unique pathway identifier; P, unadjusted enrichment p value; Adjusted P, FDR adjusted p value; ES, enrichment score; NES, enrichment score normalized to mean enrichment of random samples of the same size; Number of genes, number of genes analyzed in the pathway; leadingEdge, HUGO gene symbols of leading-edge genes. [file 40478_2025_2001_MOESM6_ESM.csv]

Pathway	P	Adjusted P	ES	NES	Number of genes	leadingEdge
HALLMARK_MYC_TARGETS_V1	< 2e-16	< 2e-16	0.565	2.67	196	H2AZ1, CDC20, HSPD1, PSMD3, HSP90AB1, CCT4, PRDX4, ILF2, HSPE1, ERH, SSB, PGK1, EPRS1, RRP9, XRCC6, XPOT, POLD2, POLE3, LDHA, PSMA7, PSMC4, TUFM, RPL18, STARD7, TCP1, PPIA, YWHAE, RUVBL2, GOT2, UBA2, CDC45, ODC1, VDAC1, EIF2S2, CDK4, PSMB2, GSPT1, DHX15, YWHAQ, PSMB3, RACK1, FBL, RPLP0, SNRPG, SF3B3, CCNA2, RANBP1, C1QBP, SRPK1, PSMD7, UBE2L3, RPS2, EIF4E, CYC1, KARS1, MAD2L1, TOMM70, IARS1, CCT5…
HALLMARK_ALLOGRAFT_REJECTION	< 2e-16	< 2e-16	-0.577	-2.71	167	ITGAL, HLA-DQA1, IL16, IGSF6, IRF4, ITK, CXCL9, HLA-DMB, IL18, PTPRC, CXCR3, CD74, IRF8, FCGR2B, IFNAR2, CD3E, INHBA, THY1, TLR6, CTSS, SPI1, IL2RG, CCL5, CXCL13, IL2RB, TGFB1, IL4R, CD96, CD2, FYB1, CCND2, CCR5, HLA-DOA, CD80, LY75, FAS, LCP2, ICAM1, ETS1, HDAC9, ELF4, ST8SIA4, CD86, HLA-E, FGR, ZAP70, CD8A, CCL19, HLA-DRA, LY86, IL7, CFP, TRAT1, MAP4K1, BCAT1, IL2RA, CD47, SOCS1, PRKCB, CSF1, G…
HALLMARK_E2F_TARGETS	5.68e-15	9.46e-14	0.512	2.42	198	H2AZ1, CKS2, CDC20, LYAR, PRDX4, JPT1, ASF1B, TOP2A, XRCC6, POLD2, UBE2T, KIF4A, TUBB, CSE1L, RPA3, TIPIN, KIF2C, STMN1, CCNB2, E2F8, RFC3, CCP110, CDK4, CDC25A, CDCA8, NAA38, GSPT1, ATAD2, KIF18B, CCNE1, TK1, PLK4, LBR, DSCC1, TRIP13, RANBP1, HMMR, BARD1, WEE1, PAICS, CDKN3, GINS1, MAD2L1, MCM3, NUP153, NCAPD2, MELK, UBE2S, IPO7, MCM6, PPM1D, TUBG1, AK2, MCM2, DLGAP5, ING3, NBN, POP7, RRM2, MCM4…
HALLMARK_EPITHELIAL_MESENCHYMAL_TRANSITION	1.18e-13	1.48e-12	-0.502	-2.4	190	LRRC15, ABI3BP, MMP2, MXRA5, COL6A2, GAS1, COL12A1, SLIT2, DAB2, COL16A1, COL6A3, GREM1, SLIT3, MMP14, PRRX1, WIPF1, VCAN, VCAM1, ELN, CXCL12, BMP1, LUM, POSTN, INHBA, THY1, FBN1, FSTL1, IL32, FAP, TGFB1, TGFBI, FBLN2, CDH11, COL5A1, TIMP3, LOX, DST, COL3A1, PMP22, FAS, COL5A3, COL1A1, LRP1, MFAP5, THBS2, COL1A2, COMP, COL5A2, PDGFRB, ADAM12, NT5E, GJA1, ANPEP, NID2, SFRP4, SGCD
HALLMARK_MTORC1_SIGNALING	6.21e-13	6.21e-12	0.489	2.3	197	GAPDH, HSPD1, TRIB3, LDLR, SLC7A11, HSPE1, PRDX1, HMGCS1, MLLT11, PGK1, PPP1R15A, EPRS1, G6PD, RRP9, CD9, FDXR, PSMD12, GPI, ERO1A, ACSL3, INSIG1, IDI1, LDHA, PSMC4, HMGCR, PGM1, IDH1, PPIA, HSPA5, RPN1, GSR, NAMPT, ACLY, PSPH, DHCR7, SCD, GOT1, DHCR24, DDIT3, ASNS, PNO1, EIF2S2, CDC25A, DDIT4, SLC2A1, AK4, SQLE, SQSTM1, HK2, BHLHE40, SLC1A5, ENO1, CCNG1, PHGDH, VLDLR, PSMA3, PSME3, SHMT2, TES, P…
HALLMARK_OXIDATIVE_PHOSPHORYLATION	9.35e-13	7.79e-12	0.488	2.3	198	ATP5F1C, NDUFB6, COX8A, HCCS, TIMM10, GPI, COX6B1, IDH3B, UQCRFS1, ATP6V1E1, LDHA, MDH2, HSD17B10, NDUFB7, NDUFS6, TOMM22, NDUFA4, ATP5F1B, SDHC, MDH1, IDH1, ATP1B1, MAOB, ISCA1, COX5B, UQCRH, ATP6V0B, ALAS1, GOT2, NDUFA6, SLC25A11, COX10, MRPS12, VDAC1, UQCR10, MRPL11, TIMM50, CYCS, SLC25A4, POR, FH, SLC25A5, UQCRC1, OAT, CYC1, TOMM70, ECH1, ATP5F1A, NDUFC1, COX5A, NDUFA1, ETFA, PHB2, NDUFB3, SL…
HALLMARK_INTERFERON_GAMMA_RESPONSE	1.96e-11	1.40e-10	-0.469	-2.23	188	HLA-DQA1, ST3GAL5, IRF4, CIITA, CSF2RB, CXCL9, CD74, IRF8, FGL2, VCAM1, BANK1, IFNAR2, SLAMF7, NLRC5, MARCHF1, IRF1, TNFAIP2, CCL5, IL2RB, IL4R, PARP14, APOL6, CMKLR1, MX2, GBP4, MVP, FAS, LCP2, ICAM1, SP110, HLA-DRB1, IL10RA, CD38, EPSTI1, ST8SIA4, CD86, NMI, LATS2, PML, C1S, ZBP1, SAMD9L, IL7, CXCL11, RNF213, CASP1, P2RY14, XAF1, SOCS1, STAT2, DDX58, TAP1, GCH1, SOD2, IL15, TRAFD1, IL15RA, PARP…
HALLMARK_GLYCOLYSIS	2.02e-06	1.26e-05	0.4	1.87	185	CLDN3, TFF3, SAP30, NSDHL, PGK1, SPAG4, G6PD, ERO1A, PPP2CB, LDHA, ARTN, TXN, MDH2, ELF3, PSMC4, SDHC, MDH1, BIK, IDH1, ALDH9A1, PPIA, HSPA5, MED24, STMN1, KIF20A, SOX9, GOT2, GOT1, ARPP19, PKM, GFUS, ANGPTL4, BPNT1, MIF, DDIT4, AK4, HMMR, PGLS, HK2, ENO1, VLDLR, LCT, B4GALT4, CENPA, ADORA2B, PYGB, FKBP4, CHST1, PFKP, EXT2, PKP2, GNPDA1, GNE, COPB2
HALLMARK_CHOLESTEROL_HOMEOSTASIS	2.64e-06	1.47e-05	0.524	2.09	70	ACAT2, TRIB3, LDLR, S100A11, NSDHL, HMGCS1, ALDOC, CD9, FDFT1, IDI1, HMGCR, ERRFI1, CLU, DHCR7, SCD, MAL2, ACTG1, PMVK, GLDC, ATF3, ACSS2, SQLE, LPL, CXCL16, ECH1, HSD17B7, FDPS, LGALS3, TNFRSF12A, ETHE1, PCYT2, TMEM97, CTNNB1
HALLMARK_KRAS_SIGNALING_UP	5.22e-06	2.61e-05	-0.394	-1.85	169	TRAF1, TMEM176B, DOCK2, PRRX1, IRF8, MMP11, TNFRSF1B, CD37, PDCD1LG2, INHBA, LCP1, CTSS, IL2RG, GFPT2, IKZF1, LAT2, NRP1, SPON1, DNMBP, PRDM1, BIRC3, PECAM1, CCND2, CMKLR1, RELN, FLT4, GPNMB, ENG, ETS1, HDAC9, IL10RA, RABGAP1L, SATB1, ST6GAL1, F13A1, PLAU, ITGBL1, MAP4K1, IL33, ACE, TMEM176A, IGF2, IL7R, NIN, ITGA2, VWA5A, SCG5, MMP9, ADAM8, MAFB, PRKG2, ANO1, CCSER2, FCER1G
HALLMARK_MYC_TARGETS_V2	6.02e-06	2.73e-05	0.557	2.15	57	HSPD1, DUSP2, HSPE1, RRP9, PES1, WDR43, BYSL, FARSA, CDK4, PLK4, HK2, TFB2M, PRMT3, PUS1, RABEPK, AIMP2, SLC29A2, WDR74, MCM4, TMEM97, EXOSC5, NOLC1, UTP20, RRP12, MRTO4, NOP2, TBRG4, SRM, GNL3, CBX3, NOC4L, LAS1L
HALLMARK_G2M_CHECKPOINT	1.51e-05	6.28e-05	0.373	1.76	197	H2AZ1, CKS2, CDC20, PBK, SAP30, JPT1, TOP2A, NDC80, TTK, KIF11, KIF4A, HSPA8, STIL, KIF2C, STMN1, PRMT5, CCNB2, CDC45, NEK2, MT2A, H2BC12, ODC1, CDK4, CDC25A, CHMP1A, GSPT1, UBE2C, ORC5, SQLE, PLK4, LBR, CCNA2, HMMR, BARD1, CDKN3, MAD2L1, MCM3, TROAP, HMGN2, UBE2S, E2F1, TFDP1, GINS2, CENPA, MCM6, MCM2, LIG3, KIF5B, CKS1B, CDC6, FBXO5, MYBL2, CHEK1, NUSAP1, SMARCC1, SLC12A2, NOLC1, RAD23B, NUP98,…
HALLMARK_IL6_JAK_STAT3_SIGNALING	0.000128	0.000492	-0.454	-1.87	74	CSF2RB, CXCL9, ACVRL1, TNFRSF1B, IRF1, IL2RG, CXCL13, TGFB1, IL4R, IL17RA, FAS, CD38, CD36, IL7, CXCL11, IL2RA, ITGA4, SOCS1, CSF1, STAT2, PIK3R5, IL12RB1, IL15RA, LEPR, TNF, IL10RB, CD44, CXCL10, SOCS3, IFNAR1, STAM2, IL1R1
HALLMARK_UNFOLDED_PROTEIN_RESPONSE	0.000146	0.000523	0.414	1.81	112	CHAC1, RRP9, XPOT, ERO1A, BAG3, NOP14, ALDH18A1, HSPA5, LSM1, RPS14, TUBB2A, IFIT1, EIF4A3, ASNS, DDIT4, ATF3, PDIA5, DNAJA4, EIF4E, IARS1, YWHAZ, KHSRP, PSAT1, SPCS1, SLC30A5, ATF4, MTHFD2, KIF5B, PREB, YIF1A, CKS1B, CALR, EXOSC5, NOLC1, EEF2, SSR1, EXOSC10, CEBPB, TARS1, SERP1, NHP2, LSM4, SDAD1, HERPUD1, GEMIN4, HSPA9, PDIA6, PAIP1, MTREX, HSP90B1, EIF4EBP1, DNAJB9, DNAJC3, POP4, XBP1, SLC7A5,…
HALLMARK_INFLAMMATORY_RESPONSE	0.000185	0.000618	-0.366	-1.72	167	CYBB, CXCL9, IL18, RASGRP1, MMP14, KCNA3, SLAMF1, TNFRSF1B, PTAFR, SELE, INHBA, IRF1, CCL5, PTPRE, IL2RB, IL4R, PTGER4, PDPN, SELL, CMKLR1, GABBR1, LCP2, ICAM1, IL10RA, P2RY2, NMI, SLC7A2, SEMA4D, CD48, P2RX7, CXCL11, CD82, NOD2, CSF1, IL7R, PIK3R5, ABCA1, GCH1, IL15, IL15RA, ATP2B1, AXL, LAMP3, CCR7, TAPBP, TPBG, PCDH7, CXCL10, PTGIR, PDE4B, TNFSF15, LCK, IFNAR1, ABI1, TNFRSF9, FZD5, GPR132, IL1…
HALLMARK_IL2_STAT5_SIGNALING	0.000302	0.000945	-0.343	-1.63	184	TRAF1, IRF4, SCN9A, EOMES, IRF8, FGL2, COL6A1, TNFRSF1B, IL2RB, MYO1E, NRP1, PLAGL1, ADAM19, IL4R, AHNAK, CCR4, CCND2, F2RL2, SELL, IKZF2, ICOS, CISH, GBP4, LRRC8C, ANXA4, IL10RA, RABGAP1L, CD86, CTSZ, NT5E, CD48, SHE, FLT3LG, PLEC, IL2RA, RHOH, SOCS1, CSF1, ST3GAL4, GPR65, SNX14, RORA, FAM126B
HALLMARK_UV_RESPONSE_DN	0.000421	0.001239	-0.363	-1.66	141	DAB2, CDON, MAGI2, NR3C1, SYNE1, ATP2B4, PRDM2, IGFBP5, NRP1, PTPN21, CAV1, DLC1, COL3A1, PMP22, PTPRM, PLPP3, COL1A1, ANXA4, COL1A2, COL5A2, PDGFRB, MGMT, GJA1, ARHGEF9, SMAD3, DBP, GRK5, KIT, SNAI2, KCNMA1, PDLIM5, NFIB, TGFBR2, PIK3CD, ATP2B1, NR1D2, PRKCA, KALRN, RXRA, NIPBL, CDK13, AKT3, CELF2, FYN, SYNJ2, VAV2, MAP2K5, PPARG, ATP2C1, ATXN1, ATRX, RASA2, PHF3, ITGB3, SCAF8, IGF1R, ZMIZ1, LAM…
HALLMARK_APICAL_JUNCTION	0.000618	0.001631	-0.338	-1.6	175	MMP2, ADAMTS5, TRAF1, SLIT2, COL16A1, PTPRC, VCAN, VCAM1, BMP1, ARHGEF6, THY1, FBN1, NLGN2, TGFBI, RAC2, PECAM1, FYB1, SKAP2, NEXN, CDH11, MSN, ICAM1, CD209, RHOF, PARD6G, CD86, CD34, NEGR1, PARVA, LIMA1, CDSN, SPEG, SYK, ITGA2, SDC3, MAP3K20, STX4, SGCE, EVL, B4GALT1, EGFR, MMP9, TSPAN4, BAIAP2, COL17A1, SIRPA, PKD1, AKT3, MPP5, VCL, PBX2, AKT2, FLNC, EXOC4, SYMPK, CTNND1, ICAM2, VAV2, TSC1
HALLMARK_FATTY_ACID_METABOLISM	0.000620	0.001631	0.361	1.63	143	H2AZ1, ACAT2, HSPH1, NSDHL, HMGCS1, HCCS, REEP6, HSP90AA1, ACADS, SMS, IDI1, IDH3B, LDHA, MDH2, HSD17B10, SDHC, MDH1, IDH1, BLVRA, ALDH9A1, ACOT2, DHCR24, ODC1, PRDX6, MIF, FH, LTC4S, MAOA, ECH1, GPD2, APEX1, PCBD1, HSD17B7, ELOVL5, NBN, OSTC, SUCLA2, VNN1, SUCLG1, LGALS1, PDHA1, EPHX1, CA2, UGDH, AUH, DLD, ACOT8, ECHS1, CBR3, ECI2, CBR1, PSME1, ADIPOR2, NCAPH2, ME1, RAP1GDS1
HALLMARK_ESTROGEN_RESPONSE_LATE	0.001032	0.002581	0.343	1.6	183	AREG, TFF3, CDC20, FOS, DUSP2, DNAJC12, CDH1, CD9, TOP2A, SULT2B1, FDFT1, S100A9, LSR, TSPAN13, OPN3, STIL, MDK, KIF20A, DHCR7, PTGES, TST, KRT19, GPER1, ST6GALNAC2, GFUS, TMPRSS3, TOB1, PLK4, DHRS2, SERPINA5, FKBP5, DCXR, GINS2, PRKAR2B, SLC29A1, FKBP4, CPE, RBBP8, ELOVL5, NXT1, ST14, DNAJC1, SERPINA3, ABHD2, AGR2, TPD52L1, PERP, FOXC1, CDC6, SCNN1A, TFAP2C, TJP3, BATF, OLFM1, HOMER2, HPRT1, COX…
HALLMARK_COMPLEMENT	0.002611	0.006218	-0.323	-1.52	172	ERAP2, APOBEC3G, RASGRP1, MMP14, ITGAM, CASP10, CTSC, GNG2, IRF1, CTSS, SH2B3, CCL5, TIMP2, C3, DOCK10, LGMN, LCP2, LRP1, CTSB, CR1, FCN1, CTSH, ZFPM2, VCPIP1, C1S, USP15, CD36, GNB4, CASP1, PLA2G7, PRKCD, KIF2A, CPQ, NOTCH4, KYNU, PIK3CA, STX4, PIK3R5, L3MBTL4, IRF2, JAK2, DPP4, ATOX1, FCER1G, PLEK, RCE1, PRSS36, WAS, FYN, ZEB1, LCK, LAP3
HALLMARK_DNA_REPAIR	0.003394	0.007713	0.342	1.54	145	TMED2, RAD51, NELFCD, RPA3, SAC3D1, TSG101, DAD1, GTF2F1, POLR2E, RFC5, GTF2B, NELFE, RFC3, GTF2A2, POLR1H, EIF1B, ITPA, MPG, POLR1C, VPS37D, NME4, TAF6, POLR2J, STX3, PNP, ZWINT, ALYREF, POLR2K, DDB1, DGUOK, MRPL40, CSTF3, GTF2H5, SSRP1, CETN2, GTF3C5, PCNA, RALA, DUT, SURF1, SUPT5H, RFC2, HPRT1, ERCC2, POLR2F, IMPDH2
HALLMARK_UV_RESPONSE_UP	0.005135	0.011162	0.34	1.53	142	DNAJB1, NTRK3, FOS, NR4A1, IGFBP2, RHOB, POLE3, FOSB, PPP1R2, TYRO3, RPN1, IL6, PPAT, ALAS1, PSMC3, GRINA, TST, CXCL2, ASNS, AQP3, ATF3, SPR, CCNE1, SLC25A4, TMBIM6, MAOA, SQSTM1, CHRNA5, EPCAM, PPT1, FKBP4, DNAJA1, BSG, E2F5, STIP1, AP2S1, STARD3, NAT1, PARP2, OLFM1, CLCN2, AGO2, TFRC
HALLMARK_INTERFERON_ALPHA_RESPONSE	0.005863	0.012214	-0.368	-1.59	97	CD74, IRF1, IL4R, PARP14, LPAR6, SELL, GBP4, SP110, EPSTI1, NMI, C1S, SAMD9L, IL7, CXCL11, CASP1, CD47, CSF1, STAT2, UBA7, TAP1, IL15, MVB12A, TRAFD1, PARP12, IRF2, LAMP3, B2M
HALLMARK_COAGULATION	0.009020	0.017926	-0.345	-1.5	100	MMP2, MMP14, MMP11, BMP1, CTSK, FBN1, PECAM1, F2RL2, C3, TIMP3, LGMN, LRP1, CTSB, COMP, CFD, CTSH, PLAU, PRSS23, C1S, CPQ, CFI, ITGA2
HALLMARK_ADIPOGENESIS	0.009321	0.017926	0.299	1.41	191	COX8A, REEP6, ACADS, MDH2, NDUFB7, SLC25A1, SDHC, PGM1, IDH1, YWHAG, DHRS7, ACLY, PEMT, DHCR7, SPARCL1, TST, UQCR10, PPP1R15B, ANGPTL4, GADD45A, TOB1, POR, LTC4S, UQCRC1, REEP5, LPL, CYC1, SLC1A5, RNF11, ECH1, SQOR, GPD2, UBC, AK2, ELOVL6, ESYT1, JAGN1, SAMM50, ANGPT1, PHYH, LPCAT3, CS, PLIN2, G3BP2, GBE1, PREB, SUCLG1, COQ3, UQCRQ, PRDX3, TKT, DNAJC15, SOD1, SULT1A1, DLD, MRPL15, ECHS1, DBT, GHI…
HALLMARK_HYPOXIA	0.017905	0.033158	0.297	1.38	183	DUSP1, GAPDH, SAP30, FOS, PGK1, PPP1R15A, ALDOC, GPI, CCN1, SULT2B1, ERO1A, LDHA, ERRFI1, JUN, SLC25A1, PGM1, F3, HSPA5, IL6, FBP1, EFNA1, MT2A, DDIT3, PHKG1, ANGPTL4, MIF, DDIT4, SLC2A1, ATF3, AK4, SERPINE1, HK2, BHLHE40, ENO1, VLDLR, KIF5A, NOCT, TES, ADORA2B, PFKP, ADM, TGM2
HALLMARK_REACTIVE_OXYGEN_SPECIES_PATHWAY	0.021545	0.038472	0.398	1.49	47	PRDX4, MGST1, PRDX1, G6PD, PRDX2, TXN, GSR, PDLIM1, NDUFA6, PRDX6, NQO1, PFKP, LAMTOR5, GCLM, GCLC, SOD1, ERCC2, TXNRD1
HALLMARK_MYOGENESIS	0.038594	0.066541	-0.281	-1.31	155	IGF1, LSP1, COL6A2, COL15A1, COL6A3, MEF2C, AEBP1, TGFB1, NOTCH1, PTGIS, SOD3, ABLIM1, COL3A1, SMTN, COL1A1, TNNT3, CFD, ADAM12, KIFC3, CD36, SGCD, MEF2A, EPHB3, SPEG, MYLK, MAPK12, SVIL, FST, VIPR1, ADCY9, MEF2D, HDAC5, CACNA1H, MRAS, AKT2, AK1, PDLIM7, RB1, CASQ1, EIF4A2
HALLMARK_ANGIOGENESIS	0.041889	0.069815	-0.436	-1.49	30	VCAN, LUM, POSTN, FSTL1, NRP1, CCND2, COL3A1, COL5A2, JAG2
HALLMARK_XENOBIOTIC_METABOLISM	0.045126	0.072784	0.285	1.3	155	SMOX, ITIH4, IDH1, ALDH9A1, SERTAD1, DHRS7, GSR, PEMT, FBP1, ALAS1, GSS, PTGES, ARPP19, MT2A, HES6, TMBIM6, POR, SERPINE1, SPINT2, MAOA, SLC1A5, KARS1, NQO1, PROS1, SHMT2, ECH1, DCXR, HGFAC, RAP1GAP, AKR1C2, ELOVL5, PTGDS, PDK4, GCNT2, TMEM97, NFS1, VNN1, HSD17B2, GSTO1, ACP2, GCLC, TGFB2, TTPA, HPRT1, UPP1, EPHX1, PINK1, CA2, UGDH, PTGES3, BLVRB, SLC35B1, NINJ1, DHPS, APOE, CBR1, AHCY, BCAR1
HALLMARK_WNT_BETA_CATENIN_SIGNALING	0.053122	0.083004	-0.397	-1.42	39	TCF7, NOTCH1, CCND2, RBPJ, WNT5B, JAG2, NOTCH4, NCOR2, SKP2, MAML1, HDAC5, AXIN2, PTCH1, WNT6, KAT2A, PPARD, CSNK1E, JAG1, NUMB
HALLMARK_PEROXISOME	0.080000	0.120368	0.304	1.29	94	PRDX1, TOP2A, SULT2B1, IDI1, IDH1, ALDH9A1, HSD11B2, DHCR24, ABCD3, PEX6, SLC25A4, PEX11A, ECH1, SLC35B2, PABPC1, BCL10, ELOVL5, FDPS, PEX11B, DHRS3, HRAS, ISOC1, GNPAT, ABCC8, SMARCC1
HALLMARK_TNFA_SIGNALING_VIA_NFKB	0.081851	0.120368	0.261	1.22	186	AREG, DUSP1, FOS, LDLR, DUSP2, IL1B, NR4A1, PPP1R15A, EIF1, EGR1, LAMB3, CCN1, RHOB, DUSP4, FOSB, YRDC, JUN, SIK1, PHLDA1, F3, TNFSF9, NAMPT, IL6, RIPK2, PHLDA2, EFNA1, TUBB2A, CXCL2, ZC3H12A, GADD45A, IER2, ATF3, SERPINE1, NR4A2, SQSTM1
HALLMARK_BILE_ACID_METABOLISM	0.084746	0.121065	0.306	1.28	89	SULT1B1, ALDH8A1, FDXR, PECR, SULT2B1, PEX11G, IDI1, ABCA4, IDH1, ALDH9A1, DHCR24, ABCD3, PEX6, RBP1, PEX11A, SLC22A18, SLC35B2, SLC29A1, PEX12, PHYH, ISOC1, GCLM, PEX7, GNPAT
HALLMARK_ANDROGEN_RESPONSE	0.098720	0.137112	0.295	1.25	95	HMGCS1, KRT8, XRCC6, SMS, ACSL3, INSIG1, IDI1, HMGCR, CENPN, GSR, STK39, SCD, DHCR24, KRT19, VAPA, XRCC5, PLPP1, MYL12A
HALLMARK_SPERMATOGENESIS	0.127341	0.172082	0.298	1.23	82	GRM8, CNIH2, TTK, KIF2C, CLGN, CCNB2, RPL39L, NOS1, NEK2, AGFG1, PCSK1N, CDKN3, COIL, GMCL1, PHKG2, STRBP, SLC12A2, PARP2, PEBP1, MLF1, ALOX15, BUB1, GSTM3, NCAPH, SEPTIN4, TALDO1, DBF4, AURKA, RFC4, CCT6B, ACRBP, PCSK4, DCC, MAP7, PSMG1, NPHP1, CDK1
HALLMARK_ESTROGEN_RESPONSE_EARLY	0.194595	0.256046	0.238	1.12	191	AREG, TFF3, KRT18, SLC1A1, FOS, KRT8, SULT2B1, FDFT1, OPN3, ELF3, CLDN7, ADCY1, MED24, DHCR7, PTGES, KRT19, SYT12, AQP3, TMPRSS3, ENDOD1, TOB1, SLC2A1, PMAIP1, DHRS2, INHBB, LRIG1, BHLHE40, PEX11A, FKBP5, MPPED2, FKBP4, TGM2, RBBP8, ELOVL5, NXT1, DHRS3, ABHD2, ELOVL2, TPD52L1, FOXC1, RAB17, SCNN1A, TFAP2C, TJP3, OLFM1
HALLMARK_PROTEIN_SECRETION	0.247689	0.317551	0.264	1.12	93	KRT18, TMED2, AP2B1, CLTC, TSG101, BNIP3, ARF1, ATP1A1, TOM1L1, CLTA, RAB5A, RAB9A, CD63, COPB1, PPT1, COPE, SCAMP1, COPB2, AP1G1, AP2S1, ZW10, ATP6V1H, ADAM10, SCRN1, SOD1
HALLMARK_HEME_METABOLISM	0.267504	0.334381	0.237	1.09	169	SLC7A11, SMOX, ABCG2, ADIPOR1, XK, PRDX2, HTATIP2, BLVRA, ISCA1, LMO2, SLC6A9, EIF2AK1, ASNS, NUDT4, AQP3, ENDOD1, SLC2A1, CCDC28A, GYPC, PGLS, YPEL5, RNF19A, EPOR, RAP1GAP, TCEA1, BSG, DCAF11, HDGF, SLC10A3, HTRA2, SLC25A38, GCLM, TMEM9B, OSBP2, GCLC, TFRC, PPP2R5B, GLRX5, MOCOS, RAD23A, ATG4A, CA2, ALDH1L1, BLVRB, KEL, MAP2K3, GMPS, CIR1, CDR2, CLCN3, CCND3, SLC22A4, MXI1, IGSF3
HALLMARK_P53_PATHWAY	0.345946	0.421885	0.224	1.05	191	FOS, TRIB3, SLC7A11, ALOX15B, PPP1R15A, HINT1, FDXR, H1-2, TM4SF1, CGRRF1, JUN, DNTTIP2, RPL18, TNFSF9, DDIT3, CCP110, GADD45A, DDIT4, TOB1, ATF3, RACK1, H2AW, TRAF4, PHLDA3, INHBB, RPL36, CCNG1, ZBTB16, SLC3A2, DCXR, IER5, APP, TM7SF3, PPM1D, HBEGF
HALLMARK_APICAL_SURFACE	0.379610	0.451916	-0.298	-1.06	37	GAS1, THY1, IL2RG, IL2RB, EFNA5, AFAP1L2
HALLMARK_NOTCH_SIGNALING	0.468951	0.545292	-0.289	-0.996	31	WNT2, NOTCH1, LFNG, ST3GAL6, PRKCA, TCF7L2, MAML2, FZD5, KAT2A, PPARD, JAG1
HALLMARK_TGF_BETA_SIGNALING	0.497817	0.565701	-0.26	-0.99	52	TGFB1, ENG, TGFBR1, SMAD3, NCOR2, SKI, PPM1A, LTBP2, PMEPA1, FNTA, TGIF1, BMPR2, SMAD6, KLF10, SPTBN1, XIAP, RAB31
HALLMARK_KRAS_SIGNALING_DN	0.543165	0.596231	0.22	0.962	114	IGFBP2, RIBC2, SLC25A23, SLC38A3, HSD11B2, PDE6B, NOS1, LYPD3, KLHDC8A, ASB7, NR4A2, RYR1, BARD1, MSH5, CDKAL1, SOX10, ZBTB16, ENTPD7
HALLMARK_APOPTOSIS	0.548533	0.596231	-0.208	-0.957	150	MMP2, IL18, CFLAR, LUM, IRF1, TIMP2, BIRC3, CD2, CCND2, CAV1, TIMP3, FAS, CD38, SATB1, PDGFRB, MGMT, CASP1, CREBBP, BGN, BCL2L2, CYLD, TAP1, GCH1, SOD2, HGF
HALLMARK_HEDGEHOG_SIGNALING	0.620985	0.660622	-0.264	-0.909	31	THY1, NRP1, PML, LDB1, RTN1, CDK6, TLE3, MYH9, PTCH1, RASA1
HALLMARK_PANCREAS_BETA_CELLS	0.664609	0.692301	-0.282	-0.867	19	FOXO1, VDR, ELP4, MAFB, DPP4, PAK3, AKT3
HALLMARK_MITOTIC_SPINDLE	0.779279	0.795183	-0.185	-0.891	197	DOCK2, CCDC88A, MYO1E, CNTRL, ARHGAP4, RASAL2, DST, CLIP2, RHOF, AKAP13, PXN, ITSN1, TUBGCP6, FLNB, NIN, MYO9B, PDLIM5, FGD6, CAPZB, ATG4B, KLC1, NUMA1, SUN2, CEP57, EPB41, ARHGAP27, PAFAH1B1, TUBD1, VCL, ARAP3, SEPTIN9, HOOK3, CEP131, MAP3K11, TUBGCP2, TBCD, ABR, SPTBN1, ABI1, TSC1, TIAM1, MYH9, DOCK4, NCK2, ARHGEF12, TAOK2, ALMS1, RASA1, RASA2, SYNPO, CLIP1, ABL1, BRCA2, FLNA, SOS1, CEP250, FSC…
HALLMARK_PI3K_AKT_MTOR_SIGNALING	0.838235	0.838235	0.195	0.829	97	TRIB3, PRKAA2, CLTC, ARF1, RAF1, DDIT3, CDK4, PFN1, SLC2A1, PLCB1, SQSTM1, EIF4E, PPP1CA, E2F1, CFL1, HRAS, YWHAB
