# Supplementary material for: Genomic and immune profiling of breast cancer brain metastases
Source: Acta Neuropathol Commun. 2025 May 12;13:99. doi: 10.1186/s40478-025-02001-3 (PMC12070617; doi:10.1186/s40478-025-02001-3)
Supplement: Supplementary file 7 — Supplementary Material 7. Gene set enrichment analysis results based on pathways of interest in matched ECT-BrM specimens. Results of gene set enrichment analysis (GSEA) based on selected pathways of interest (MNK, CDK, DNA damage repair, immune signaling, oxidative phosphorylation) from HALLMARK, KEGG, and GO gene lists and literature were compared in matched FFPE ECT-FFPE BrM specimens (n = 8 patients), ranked by unadjusted p value. Column names include: Pathway type, biologically-relevant pathway group name; Pathway, unique pathway identifier; P, unadjusted enrichment p value; Adjusted P, FDR adjusted p value; ES, enrichment score; NES, enrichment score normalized to mean enrichment of random samples of the same size; Number of genes, number of genes analyzed in the pathway; leadingEdge, HUGO gene symbols of leading-edge genes. [file 40478_2025_2001_MOESM7_ESM.csv]

Pathway type	Pathway	P	Adjusted P	ES	NES	Number of genes	leadingEdge
mnk	ENRICHR_MKNK1_TOP_100_ARCHS4_ASSOCIATED_GENES	1.44e-15	8.48e-14	-0.671	-2.79	84	PSTPIP1, ITGAL, IGSF6, CSF2RB, JAML, CYTH4, ITGAM, SNX20, ARHGAP9, TNFRSF1B, PTAFR, LILRB1, NFAM1, TYMP, C11orf21, CD84, CTSS, GAB3, SPI1, FGD2, LAT2, NCKAP1L, IL17RA, LILRB2, SIRPB2, BIN2, LCP2, FCN1, ATG16L2, ADGRE2, EVI2B, FGR, CFP, MYO1F, LAIR1, ARL11, HCK, ARHGAP30, LILRB4, HAVCR2, CLEC7A, CD33, AOAH, TYROBP, FCER1G, MOB3C, CLEC12A, LST1, PLEK
oxphos	GOBP_OXIDATIVE_PHOSPHORYLATION	1.07e-13	3.17e-12	0.559	2.46	126	MT-ND4L, ATP5F1C, MT-CO2, MT-CO3, MT-ND2, MT-ND3, NDUFB6, MT-CO1, MT-ND4, MT-ATP6, CCNB1, MT-CYB, MT-ND1, NDUFS5, CHCHD2, UQCRFS1, MT-ND5, NDUFB7, NDUFS6, NDUFA4, ATP5F1B, SDHC, MLXIPL, SLC25A23, COX5B, COA6, COX6B2, UQCRH, NDUFA6, UQCR10, NDUFB10, CYCS, AK4, UQCRC1, CYC1, NDUFA12, PARK7, NIPSNAP2, SHMT2, ATP5F1A, NDUFC1, COX5A, NDUFA1, NDUFB3, NDUFS8, COX4I1, DGUOK, NDUFA2, MT-ATP8, SLC25A33, ND…
oxphos	HALLMARK_OXIDATIVE_PHOSPHORYLATION	7.05e-13	1.39e-11	0.488	2.3	198	ATP5F1C, NDUFB6, COX8A, HCCS, TIMM10, GPI, COX6B1, IDH3B, UQCRFS1, ATP6V1E1, LDHA, MDH2, HSD17B10, NDUFB7, NDUFS6, TOMM22, NDUFA4, ATP5F1B, SDHC, MDH1, IDH1, ATP1B1, MAOB, ISCA1, COX5B, UQCRH, ATP6V0B, ALAS1, GOT2, NDUFA6, SLC25A11, COX10, MRPS12, VDAC1, UQCR10, MRPL11, TIMM50, CYCS, SLC25A4, POR, FH, SLC25A5, UQCRC1, OAT, CYC1, TOMM70, ECH1, ATP5F1A, NDUFC1, COX5A, NDUFA1, ETFA, PHB2, NDUFB3, SL…
oxphos	KEGG_OXIDATIVE_PHOSPHORYLATION	7.83e-11	1.15e-09	0.534	2.32	117	MT-ND4L, ATP5F1C, MT-CO2, MT-CO3, MT-ND2, MT-ND3, NDUFB6, COX8A, MT-CO1, MT-ND4, MT-ATP6, MT-CYB, MT-ND1, NDUFS5, COX6B1, UQCRFS1, ATP6V1E1, MT-ND5, NDUFB7, NDUFS6, NDUFA4, ATP5F1B, SDHC, NDUFA4L2, COX5B, COX6B2, UQCRH, ATP6V0B, NDUFA6, COX10, UQCR10, NDUFB10, UQCRC1, CYC1, ATP5F1A, NDUFC1, COX5A, NDUFA1, NDUFB3, ATP6AP1, NDUFS8, COX4I1, NDUFA2, MT-ATP8, ATP6V1H, NDUFC2, ATP6V0E2, UQCRQ, ATP6V1C2…
immumne	KEGG_NATURAL_KILLER_CELL_MEDIATED_CYTOTOXICITY	4.71e-07	5.55e-06	-0.502	-2.1	88	ITGAL, NFATC2, IFNAR2, RAC2, SH2D1A, MICA, FAS, LCP2, ICAM1, VAV3, PTK2B, PIK3R1, HLA-E, ZAP70, CD48, NFATC1, PRKCB, SYK, PIK3CA, PIK3R5, FCGR3A, PIK3CD, PRKCA, PPP3CC, TYROBP, FCER1G, TNF, TNFRSF10B, NFATC4, FYN, SH3BP2, NFAT5, LCK, IFNAR1, HLA-B, ICAM2, VAV2, ITGB2, SHC1, HLA-A
mnk	LANDON_HLY-1_EIF4E3_TRANSLATOME	2.77e-06	2.73e-05	0.374	1.79	223	CDC20, PSMD3, NDUFB6, DUSP2, HSPE1, PRDX1, MCAT, RPP40, ASRGL1, ASF1B, EIF3I, ERAL1, LSM3, NPM3, TXN, MDH2, RPS7, DDOST, CENPN, FTSJ1, CDT1, STMN1, IL6, CIAPIN1, SEC61G, ODC1, RBM42, PFN1, CDC25A, LRWD1, CCNE1, SLC25A4, FBL, TRIP13, SH3RF2, DHRS2, PSMB1, ADCK1, PSMB4, HNRNPAB, NUBP1, POLR1C, PSME3, UBA52, PUS1, SLC29A1, TUBG1, MCM2, TRIP6, SPCS1, CFL1, PEX11B, FHOD1, HTRA2, EBNA1BP2, SNRPB, DDX49…
oxphos	WP_OXIDATIVE_PHOSPHORYLATION	5.56e-06	4.68e-05	0.544	2.11	59	MT-ND4L, MT-ND2, MT-ND3, NDUFB6, MT-ND4, MT-ATP6, MT-ND1, NDUFS5, MT-ND5, NDUFB7, NDUFS6, NDUFA4, ATP5F1B, NDUFA4L2, NDUFA6, NDUFB10, ATP5F1A, NDUFC1, ATP6AP1, NDUFS8
immumne	KEGG_T_CELL_RECEPTOR_SIGNALING_PATHWAY	8.38e-05	0.000618	-0.424	-1.8	95	ITK, RASGRP1, PTPRC, NFATC2, CD3E, ICOS, GRAP2, LCP2, MALT1, VAV3, PIK3R1, ZAP70, CD8A, NFATC1, PIK3CA, PIK3R5, IKBKB, CTLA4, MAPK12, PIK3CD, PPP3CC, PDCD1, PAK3, TNF, AKT3, NFATC4, PRKCQ, CD3G, CD8B, CD4, FYN, AKT2, NFAT5, LCK, VAV2
mnk	LANDON_HLY-1_EIF4E3_MOTIFS	0.000978	0.005984	0.344	1.57	167	LYAR, SNRPC, TOP2A, UBE2T, IDI1, UQCRFS1, TXN, STMN1, ARF4, YWHAE, RARB, SEC61G, AURKAIP1, ECT2, CCDC74B, VAPA, PRDX6, CDC25A, CDCA8, SLCO4C1, TSPYL1, RANBP1, EEF1A1, HNRNPAB, TFB2M, PDCL3, WDR44, ZNF613, TFDP1, KHSRP, PUS1, RNF19A, AKR7A3, ETFA, PFKFB4, AVPI1, LIG3, PSMD8, HTRA2, SMCHD1, DDX49, MTX1, GCLC, MRPS7, PPP1R8, LRRC20, CCT2, ZNF770, NUP155, SERTAD3, PGPEP1, IMMT, TM9SF1, FAM110A, FBXL1…
cdk	GOBP_REGULATION_OF_CYCLIN_DEPENDENT_PROTEIN_KINASE_ACTIVITY	0.001029	0.005984	0.397	1.65	87	CKS2, HSP90AB1, CCNB1, CCNP, SERTAD1, ACTB, PSMD10, CCNB2, CDC25C, STOX1, CDC25A, GADD45A, IPO5, ADAM17, TTBK1, CCNE1, CCNA2, CDKN3, CCNG1, IPO7, RGCC, CCNE2, BLM, CKS1B, CCNI, CDC6, CDKN1A, CDK5RAP1, CDK5R1, PSRC1, NR2F2, GTPBP4, HHEX, CCND3
mnk	NAH_LN229_ETC501_VS_DMSO_UP	0.001116	0.005984	0.493	1.77	42	SLC38A11, TRIB3, CHAC1, GDF15, ENPP3, WFDC2, ZNF296, DDIT3, ASNS, DDIT4, FAAH, RAB39B, SESN2
immumne	KEGG_B_CELL_RECEPTOR_SIGNALING_PATHWAY	0.001660	0.008143	-0.417	-1.67	68	DAPP1, NFATC2, FCGR2B, CD22, RAC2, MALT1, VAV3, PIK3R1, PIK3AP1, RASGRP3, NFATC1, INPP5D, PRKCB, SYK, PIK3CA, CD79A, PIK3R5, BTK, IKBKB, PIK3CD, PPP3CC, AKT3, NFATC4, AKT2, NFAT5, VAV2
dnarepair	HALLMARK_DNA_REPAIR	0.001794	0.008143	0.342	1.54	145	TMED2, RAD51, NELFCD, RPA3, SAC3D1, TSG101, DAD1, GTF2F1, POLR2E, RFC5, GTF2B, NELFE, RFC3, GTF2A2, POLR1H, EIF1B, ITPA, MPG, POLR1C, VPS37D, NME4, TAF6, POLR2J, STX3, PNP, ZWINT, ALYREF, POLR2K, DDB1, DGUOK, MRPL40, CSTF3, GTF2H5, SSRP1, CETN2, GTF3C5, PCNA, RALA, DUT, SURF1, SUPT5H, RFC2, HPRT1, ERCC2, POLR2F, IMPDH2
cdk	KEGG_CELL_CYCLE	0.002016	0.008496	0.354	1.54	119	CDC20, CCNB1, TTK, YWHAG, CCNB2, YWHAE, ORC1, CDC25C, CDC45, GADD45G, CDK4, CDC25A, GADD45A, YWHAQ, CCNE1, ORC5, CCNA2, WEE1, HDAC1, MAD2L1, MCM3, YWHAZ, E2F1, TFDP1, ORC4, MCM6, MCM2, E2F5, MCM4, YWHAB, CCNE2, CDC6, PCNA, CHEK1, TGFB2, ANAPC4, FZR1, CDKN1A, GADD45B, ORC6, CDC23, BUB1, MCM7, PTTG1, CCND3, CDC16
mnk	NAH_T98G_ETC501_VS_DMSO_DN	0.002303	0.009060	0.642	1.85	17	MT-TS1, MT-CO2, MT-CO3, MT-ND4, NANOS1, MT-ND5, DDAH1, DHRS3, NEDD9, GJA5
mnk	LANDON_HLY-1_EIF4E1_TRANSLATOME	0.008852	0.032643	0.275	1.35	287	CUTA, SLC39A4, ENDOG, SORT1, DRAP1, PSMA7, ABHD11, ALKBH7, SYTL3, WDR54, CENPV, ANKRD16, YIPF3, CCDC102A, BCL2L12, SLC39A1, HIGD2A, FBXW9, MAPK3, MRPS12, SSR2, PSENEN, TMPRSS3, LPCAT1, NME2, GNG5, MESP1, ASB7, HAGHL, MED16, RNF187, EMD, PGAP3, OSCP1, RPL41, DPM3, KDELR2, CHIC2, TEAD4, TMEM9, NACC1, TMEM62, ORMDL3, KCTD5, NAT14, POLR2J, PFKFB4, SLC25A3, SLC25A14, ZNF789, TSTD1, DDA1, SLC10A3, TRPT…
cdk	GOCC_CYCLIN_DEPENDENT_PROTEIN_KINASE_HOLOENZYME_COMPLEX	0.009884	0.034303	0.436	1.6	44	CKS2, CDK5, CCNB1, CCNP, CCNQ, CCNB2, CDK4, CCNE1, CCNA2, CDK12, CCNG1, CCNE2, CKS1B, CCNI, PCNA
cdk	GOMF_CYCLIN_DEPENDENT_PROTEIN_SERINE_THREONINE_KINASE_REGULATOR_ACTIVITY	0.021030	0.068931	0.41	1.47	42	CKS2, CCNB1, CCNP, CCNQ, CCNB2, CDK4, CCNE1, CCNA2, CCNG1, CCNE2, CKS1B, CCNI
cdk	GOBP_POSITIVE_REGULATION_OF_CYCLIN_DEPENDENT_PROTEIN_KINASE_ACTIVITY	0.035012	0.108722	0.433	1.46	32	CKS2, HSP90AB1, CCNB1, PSMD10, STOX1, ADAM17, TTBK1, RGCC, CKS1B, CDC6, CDKN1A, CDK5R1, PSRC1
oxphos	GOBP_REGULATION_OF_OXIDATIVE_PHOSPHORYLATION	0.057892	0.163548	0.478	1.45	20	MLXIPL, SLC25A23, AK4, SHMT2, SLC25A33, PINK1, DNAJC15, COX7A2, RHOA, VCP
mnk	FURIC_EIF4E_KNOCK_IN_MEFS_POLYSOMES_LESS_TRANSLATED	0.058212	0.163548	-0.428	-1.42	28	PDGFRA, C3, THBS2, ENPP2, ZFP36L1, CD82, MMP9, LXN, BIRC2, DCN, VEGFC
mnk	ENRICHR_MKNK2_TOP_100_ARCHS4_ASSOCIATED_GENES	0.064159	0.172064	-0.316	-1.34	93	ARHGEF1, FAM53B, TNK2, INO80E, VPS51, HDAC10, SBF1, ARAP1, ABCA7, CAPN15, SUN2, DNM2, ARHGAP27, KHNYN, OGFR, CTDSP1, MAP3K11, GAK, STK11, NBEAL2, SBNO2, PRKD2, RNPEPL1, RFX1, ZNF787, ARHGEF18, MARK2, SH3BP1, HELZ2, ZDHHC18, PPP1R12C, SLC2A4RG, WDTC1, CSK, TYK2, SIPA1, RNF44, SPPL2B, TEPSIN, TMEM259, NADK, MBD6, GRK2, USP19
mnk	ENRICHR_MKNK1_TOP_100_ENRICHR_QUERIES_CO-OCCURRING_GENES	0.067416	0.172936	-0.317	-1.32	87	GIT2, STRADA, STK25, UBE3B, CEP63, TRMT44, IKBKB, ZNF586, PIGB, FKBP15, ZFYVE27, TTC31, SNX11, STAMBP, TESK1, BECN1, ZNF576, ECD, MAP3K3, MAP2K5, ZSCAN29, MAPKAPK5, SLC9A8, AKAP10, DUSP11, TRMT10B, WDR20, EFCAB14, TAOK2, HECTD3, GOLGA1, ANKS3, SCYL3, CHFR, ZBTB49, NAA60, CC2D1B, IRAK4
mnk	ENRICHR_MKNK1_TOP_100_TAGGER_LITERATURE_GENES	0.088129	0.210670	0.312	1.27	80	HHIPL2, SCOC, ZC3HAV1L, EIF1, EIF3I, ZNHIT2, MRPS36, MRPS34, EIF2S2, CFAP46, EIF4E, EIF3G, FRMD8, RAMAC, EIF3J, ARL6, LURAP1, PABIR1, LAMTOR4, NSMCE4A, MRPS31, ZNF420, PAIP1, CNIH4
pi3k	KEGG_MTOR_SIGNALING_PATHWAY	0.092275	0.210670	-0.35	-1.32	48	IGF1, STRADA, RPS6KA3, EIF4E2, PIK3R1, PIK3CA, PIK3R5, PIK3CD, AKT3, RPS6KA6, RPTOR, AKT2, TSC1, STK11, VEGFC
dnarepair	GOBP_DNA_REPAIR	0.093960	0.210670	0.223	1.15	482	FANCD2, ESCO2, DCLRE1A, USP43, XRCC6, POLD2, FAAP24, UBE2T, EME1, RAD51, EXO5, RPA3, NUDT1, SUMO1, FMN2, KLHL15, USP10, ACTB, ASCC1, RUVBL2, CDCA5, RFC5, PARP1, CDC45, CIB1, TRRAP, RNF113A, DHX9, RFC3, NHEJ1, GADD45A, XRCC5, H2AW, FH, XAB2, PSME4, TRIP13, ACTL6A, MEAF6, HPF1, PPP4C, HMGA2, MPG, NEIL1, MCM3, FANCL, PARK7, ZCWPW1, MORF4L1, CHD1L, EID3, GCNA, EMSY, GINS2, PPP4R2, MCM6, APEX1, VPS72,…
dnarepair	GOBP_MITOTIC_INTRA_S_DNA_DAMAGE_CHECKPOINT_SIGNALING	0.096408	0.210670	0.492	1.38	15	FANCD2, EME1, TIPIN, NEK11
dnarepair	GOBP_NEGATIVE_REGULATION_OF_INTRINSIC_APOPTOTIC_SIGNALING_PATHWAY_IN_RESPONSE_TO_DNA_DAMAGE	0.115546	0.243472	-0.394	-1.33	29	SFRP2, CD74, ACKR3, CXCL12
dnarepair	GOBP_REGULATION_OF_INTRINSIC_APOPTOTIC_SIGNALING_PATHWAY_IN_RESPONSE_TO_DNA_DAMAGE	0.143750	0.292457	-0.347	-1.23	37	SFRP2, CD74, ACKR3, CXCL12
pi3k	WP_PI3KAKTMTOR_SIGNALING_PATHWAY_AND_THERAPEUTIC_OPPORTUNITIES	0.168067	0.330532	-0.369	-1.24	29	TFEB, FOXO1, PIK3R1, PIK3CA, RPTOR, PDK1, RB1CC1, PIK3CG, GSK3B, TSC2, RICTOR, ULK1
mnk	LANDON_HLY-1_EIF4E1_MOTIFS	0.186594	0.348342	0.28	1.16	84	PSMA7, MLF2, ANKRD16, RARB, CIAPIN1, SLC39A1, RPL39L, PSMC3, HIGD2A, MRPS12, HCFC1R1, GSPT1, GNG5, KDELR2, PLIN2, MRPL16, CETN2, GCHFR, MRPS2, COMMD8, CSNK1G2, FAM53A, AMFR, POLA1, CNOT7, DTD1
dnarepair	GOBP_NEGATIVE_REGULATION_OF_DNA_REPAIR	0.188931	0.348342	0.347	1.2	35	KLHL15, HMGA2, TFIP11, SHLD1, AUNIP, SMCHD1, RMI2, NUDT16L1, CYREN, RADX, FANCB, RNF169, RPS3, UBQLN4, RECQL5, PARPBP, OTUB2, SHLD3, POLQ, MAD2L2, HSF1, RIF1, MAGEF1
dnarepair	GOBP_INTRINSIC_APOPTOTIC_SIGNALING_PATHWAY_IN_RESPONSE_TO_DNA_DAMAGE	0.212190	0.379369	-0.264	-1.13	96	SFRP2, CD74, TNFRSF1B, ACKR3, CXCL12, ATM, TP63, PIK3R1, IKBKE, PML, IFI16, BCL2L2, SNAI2, ERCC6, SOD2, USP47, TNF, NFATC4, CD44, USP28, EP300, BCL3, DYRK2
pi3k	KEGG_PHOSPHATIDYLINOSITOL_SIGNALING_SYSTEM	0.253829	0.440469	-0.279	-1.13	70	ITPR2, DGKA, PIK3R1, DGKQ, IPPK, INPP4A, INPP5D, PRKCB, PIK3CA, PLCB3, PIK3R5, PIK3CD, PRKCA, INPP5B, SYNJ1, SYNJ2, PI4KB, DGKE, PIK3C3, PLCB2
dnarepair	GOBP_NEGATIVE_REGULATION_OF_DNA_DAMAGE_RESPONSE_SIGNAL_TRANSDUCTION_BY_P53_CLASS_MEDIATOR	0.268431	0.452498	0.414	1.17	15	SNAI1, YJU2, PSMD10, MIF
mnk	NAH_T98G_ETC501_VS_DMSO_UP	0.328125	0.537760	-0.239	-1.06	112	MEGF6, PLEKHH2, KIF26B, SH3PXD2A, ZBTB47, ZNF862, ZFP14, WDR81, OSBPL5, TSNARE1, CREBRF, JAG2, KYNU, TCP11L2, AMDHD2, ABCA1, ARHGEF40, ABTB1, STRA6LP, MIR615, UAP1L1, ARRDC3, PPP1R3E, LXN, FCER1G, PBXIP1, GEM, NFATC4, STPG3-AS1, STON1, PDE4B
dnarepair	GOBP_DNA_SYNTHESIS_INVOLVED_IN_DNA_REPAIR	0.350575	0.559025	0.317	1.08	33	USP43, POLD2, USP10, RFC3, PCNA, POLDIP2, WRN, SPRTN, HROB, VCP, POLA1, POLD3
dnarepair	GOBP_POSITIVE_REGULATION_OF_DNA_REPAIR	0.494604	0.767938	0.234	0.979	88	FMN2, ACTB, RUVBL2, PARP1, TRRAP, DHX9, ACTL6A, MEAF6, ZCWPW1, MORF4L1, VPS72, RBBP8, ING3, SHLD1, SMCHD1, TIMELESS, PCNA, RAD51AP1
dnarepair	GOBP_DNA_DAMAGE_RESPONSE_SIGNAL_TRANSDUCTION_BY_P53_CLASS_MEDIATOR_RESULTING_IN_CELL_CYCLE_ARREST	0.602128	0.904116	-0.316	-0.902	16	ATM, PML
dnarepair	GOBP_REGULATION_OF_DNA_REPAIR	0.612960	0.904116	0.208	0.937	144	RAD51, FMN2, KLHL15, ACTB, RUVBL2, PARP1, TRRAP, DHX9, ACTL6A, MEAF6, PPP4C, HMGA2, ZCWPW1, MORF4L1, PPP4R2, VPS72, RBBP8, ING3, TFIP11, SHLD1, AUNIP, SMCHD1, TIMELESS, PCNA, CHEK1, RAD51AP1, RMI2, EYA4, KAT7, NUDT16L1, POT1, CYREN, RNF168, RADX, FANCB, RNF169, RPS3, MRGBP, XRCC1, UBQLN4, FIGNL1, RECQL5, PARPBP, OTUB2, TIGAR, SHLD3, POLQ, CCDC117, UIMC1, PPP4R3B, MAD2L2, FOXM1, RNF8, HSF1, DMAP1,…
dnarepair	GOBP_REGULATION_OF_DNA_DAMAGE_RESPONSE_SIGNAL_TRANSDUCTION_BY_P53_CLASS_MEDIATOR	0.633891	0.912185	-0.256	-0.897	35	CD74, ATM, PYHIN1, PLA2R1, DDX5
sting	WP_STING_PATHWAY_IN_KAWASAKILIKE_DISEASE_AND_COVID19	0.670833	0.942327	-0.28	-0.859	20	GSDMD, IKBKE, FCGR2A, IKBKB, CGAS, REL
cdk	GOMF_CYCLIN_DEPENDENT_PROTEIN_KINASE_ACTIVITY	0.693309	0.942327	0.26	0.849	26	CDK5, CDK4, CDK12
dnarepair	GOBP_DNA_DAMAGE_RESPONSE_SIGNAL_TRANSDUCTION_BY_P53_CLASS_MEDIATOR	0.702752	0.942327	0.224	0.887	69	SNAI1, YJU2, USP10, PSMD10, COPS3, MIF, PMAIP1, SESN2, PPM1D, HIPK2, MYO6, NBN, E2F7, ZMPSTE24, PLK2, BATF, EEF1E1, ACER2
dnarepair	GOBP_SIGNAL_TRANSDUCTION_IN_RESPONSE_TO_DNA_DAMAGE	0.743268	0.958850	0.195	0.893	166	FANCD2, SNAI1, EME1, TIPIN, YJU2, USP10, PSMD10, COPS3, PPP1R10, STK33, GADD45A, BRSK1, MIF, PMAIP1, NEK11, HMGA2, CCNG1, SESN2, E2F1, PPM1D, HIPK2, MYO6, NBN, E2F7, BLM, ZMPSTE24, PLK2, CHEK1, BATF, TICRR, WDR76, EEF1E1, ACER2, WAC, CRY1, FZR1, FEM1B, CDKN1A, CCAR2, SDE2, PTPN11, TRIAP1, CLSPN, CASP9, RHNO1, NOP53, EIF2AK4, PIDD1
dnarepair	GOBP_MITOTIC_G2_DNA_DAMAGE_CHECKPOINT_SIGNALING	0.763598	0.958850	-0.234	-0.818	35	FOXN3, ATM, CDK5RAP3, ABRAXAS1
dnarepair	GOBP_REGULATION_OF_INTRINSIC_APOPTOTIC_SIGNALING_PATHWAY_IN_RESPONSE_TO_DNA_DAMAGE_BY_P53_CLASS_MEDIATOR	0.763830	0.958850	-0.277	-0.792	16	CD74
dnarepair	GOBP_NEGATIVE_REGULATION_OF_RESPONSE_TO_DNA_DAMAGE_STIMULUS	0.802158	0.980385	0.206	0.84	80	SNAI1, YJU2, KLHL15, CLU, PSMD10, PPP1R10, MIF, HMGA2, DDIAS, TFIP11, SHLD1, AUNIP, SMCHD1, FBXO5, BCL2L1, RMI2, NUDT16L1, CCAR2, TRIAP1, CYREN, TPT1, RADX, CHEK2, FANCB, RNF169, ATAD5, RPS3, XRCC1, UBQLN4, RECQL5, PARPBP, OTUB2, SHLD3, POLQ, THOC5, BID, MAD2L2, ING2, HSF1
pi3k	HALLMARK_PI3K_AKT_MTOR_SIGNALING	0.829443	0.980385	0.195	0.831	97	TRIB3, PRKAA2, CLTC, ARF1, RAF1, DDIT3, CDK4, PFN1, SLC2A1, PLCB1, SQSTM1, EIF4E, PPP1CA, E2F1, CFL1, HRAS, YWHAB
pi3k	REACTOME_INOSITOL_PHOSPHATE_METABOLISM	0.830835	0.980385	-0.219	-0.808	43	PLCH2, IPPK, INPP4A, INPP5D, PPIP5K2, PLCB3, INPP5B, SYNJ1, NUDT3, MTMR9
dnarepair	GOBP_REGULATION_OF_DNA_DAMAGE_CHECKPOINT	0.855263	0.989422	0.255	0.729	16	PPP1R10, WDR76, CRY1, FEM1B, CCAR2, CHEK2, THOC5
dnarepair	GOBP_INTRINSIC_APOPTOTIC_SIGNALING_PATHWAY_IN_RESPONSE_TO_DNA_DAMAGE_BY_P53_CLASS_MEDIATOR	0.923729	1.000000	-0.194	-0.714	42	CD74, TP63, PML, IFI16, CD44, USP28, EP300, BCL3, DYRK2, ZNF385A, BRCA2, TAF9
dnarepair	GOBP_DNA_DAMAGE_RESPONSE_SIGNAL_TRANSDUCTION_RESULTING_IN_TRANSCRIPTION	0.927083	1.000000	-0.219	-0.654	18	PYHIN1, SP100, RPS6KA6, ZNF385A, BRCA2
dnarepair	GOBP_REGULATION_OF_RESPONSE_TO_DNA_DAMAGE_STIMULUS	0.938811	1.000000	0.172	0.823	235	ENDOG, SNAI1, RAD51, YJU2, FMN2, ARMT1, KLHL15, CLU, ACTB, PSMD10, RUVBL2, PARP1, COPS3, TRRAP, DHX9, PPP1R10, MIF, PMAIP1, ACTL6A, MEAF6, PPP4C, HMGA2, DDIAS, ZCWPW1, MORF4L1, PPP4R2, VPS72, RBBP8, ING3, TFIP11, SHLD1, HNRNPK, AUNIP, SMCHD1, ZMPSTE24, FBXO5, TIMELESS, PCNA, CHEK1, RAD51AP1, BCL2L1, WDR76, RMI2, EEF1E1, CRY1, FEM1B, EYA4, NKX3-1, KAT7, NUDT16L1, CCAR2, POT1, NSMCE4A, TRIAP1, CYRE…
mnk	ENRICHR_MKNK2_TOP_100_TAGGER_LITERATURE_GENES	0.952596	1.000000	-0.174	-0.726	86	ANKRD33B, GPR155, MIDEAS, CLK4, AFAP1L1, GABPB2, ZNF84, SRSF4, RESF1, MKNK1, PRRC2C
pi3k	KEGG_INOSITOL_PHOSPHATE_METABOLISM	0.986985	1.000000	-0.17	-0.642	51	IPPK, INPP4A, PIK3CA, PLCB3, PIK3CD, INPP5B, SYNJ1, SYNJ2, PI4KB, PIK3C3, PLCB2, INPP1, PIK3CG, PIKFYVE
dnarepair	GOBP_POSITIVE_REGULATION_OF_RESPONSE_TO_DNA_DAMAGE_STIMULUS	0.989362	1.000000	0.153	0.67	122	ENDOG, FMN2, ACTB, RUVBL2, PARP1, TRRAP, DHX9, PMAIP1, ACTL6A, MEAF6, HMGA2, ZCWPW1, MORF4L1, VPS72, RBBP8, ING3, SHLD1, SMCHD1, TIMELESS, PCNA, RAD51AP1, EEF1E1, EYA4, NKX3-1, CCAR2, NSMCE4A, RNF168, PIAS4, FANCB, SPRED2, BCLAF1, RPS3, MRGBP, XRCC1, TIGAR, SHLD3, CCDC117, UIMC1, MAD2L2, FOXM1, RNF8, ANKLE1, DMAP1, FXR2, MYC, BABAM2, RIF1, RUVBL1
cdk	GOBP_NEGATIVE_REGULATION_OF_CYCLIN_DEPENDENT_PROTEIN_SERINE_THREONINE_KINASE_ACTIVITY	0.998141	1.000000	0.154	0.504	26	IPO5, IPO7, CDKN1A, CDK5RAP1, NR2F2, HHEX, PLK1, TNFAIP3, CDKN2B
mnk	ENRICHR_MKNK2_TOP_100_ENRICHR_QUERIES_CO-OCCURRING_GENES	1.000000	1.000000	-0.121	-0.519	98	SIRT7, FLYWCH1, MNT, MAML1, CAPN15, SPSB3, RCE1, CTDSP1, TESK1, CAMTA2, MAP3K11, ASB6, EGLN2, STK11, APBA3, E4F1, RNPEPL1, RNF185, UBN1, TAOK2, NAA60, RAB40C, RNF44, FBXW5, ULK1, DEDD, ATXN7L3, TMEM259, MBD6, DGCR2, TMUB1, SAMD4B, TOB2, DUS1L, TMEM129, REXO1, FBRS, SH2B1, CLK3, FASTK, FBXO46, MAU2
